# Supplementary material for: The Candida albicans virulence factor candidalysin polymerizes in solution to form membrane pores and damage epithelial cells
Source: eLife. 2022 Sep 29;11:e75490. doi: 10.7554/eLife.75490 (PMC9522247; doi:10.7554/eLife.75490)
Supplement: Figure 1—source data 1. [file elife-75490-fig1-data1.zip]

Archive with 4 entries (4 files):
- CL SDS PAGE.jpg
- __MACOSX/._CL SDS PAGE.jpg
- Figure 1_SDS PAGE_Source Data 1.pptx
- __MACOSX/._Figure 1_SDS PAGE_Source Data 1.pptx
