# Supplementary material for: The Candida albicans virulence factor candidalysin polymerizes in solution to form membrane pores and damage epithelial cells
Source: eLife. 2022 Sep 29;11:e75490. doi: 10.7554/eLife.75490 (PMC9522247; doi:10.7554/eLife.75490)
Supplement: Figure 1—source data 2. [file elife-75490-fig1-data2.zip]

Archive with 2 entries (2 files):
- MP_Data_WT CL_Figure 1 Source Data 1.xlsx
- __MACOSX/._MP_Data_WT CL_Figure 1 Source Data 1.xlsx
