# Supplementary material for: The Candida albicans virulence factor candidalysin polymerizes in solution to form membrane pores and damage epithelial cells
Source: eLife. 2022 Sep 29;11:e75490. doi: 10.7554/eLife.75490 (PMC9522247; doi:10.7554/eLife.75490)
Supplement: Figure 6—source data 2. [file elife-75490-fig6-data2.zip]

Archive with 1 entries (1 files):
- Figure 6_Source Data Gel.png
