# Supplementary material for: The Candida albicans virulence factor candidalysin polymerizes in solution to form membrane pores and damage epithelial cells
Source: eLife. 2022 Sep 29;11:e75490. doi: 10.7554/eLife.75490 (PMC9522247; doi:10.7554/eLife.75490)
Supplement: Figure 7—source data 1. [file elife-75490-fig7-data1.zip]

Archive with 8 entries (8 files):
- actin and cFos labeled WT I9A G4W Representative Image_from 1012021.png
- __MACOSX/._actin and cFos labeled WT I9A G4W Representative Image_from 1012021.png
- pMKP1 WT I9A G4W Representative Image_from 1012021.png
- __MACOSX/._pMKP1 WT I9A G4W Representative Image_from 1012021.png
- pMKP1 labeled WT I9A G4W Representative Image_from 1012021.png
- __MACOSX/._pMKP1 labeled WT I9A G4W Representative Image_from 1012021.png
- cFos and Actin WT I9A G4W Representative Image_from 1012021.png
- __MACOSX/._cFos and Actin WT I9A G4W Representative Image_from 1012021.png
